# Supplementary material for: Epidemiology of COVID-19 in Northern Ireland, 26 February 2020–26 April 2020
Source: Epidemiol Infect. 2021 Jan 29;149:e36. doi: 10.1017/S0950268821000224 (PMC7873460; doi:10.1017/S0950268821000224)
Supplement: Supplementary file 1 [file S0950268821000224sup001.zip]

Archive with 5 entries (5 files):
- c19_study_appendix_5.docx
- c19_study_appendix_4.docx
- c19_study_appendix_3.docx
- c19_study_appendix_2.docx
- c19_study_appendix_1.docx
